# Supplementary material for: De novo transcriptome sequencing and analysis of genes related to salt stress response in Glehnia littoralis
Source: PeerJ. 2018 Sep 26;6:e5681. doi: 10.7717/peerj.5681 (PMC6170154; doi:10.7717/peerj.5681)
Supplement: Table S4 [file peerj-06-5681-s004.xlsx]

## Sheet: Sheet1
Table S4 Kyoto Encyclopaedia of Genes and Genomes (KEGG) metabolism pathway categories of total unigenes.
Level 1	Level 2	Number	Percentage (%)
Metabolism	1.0 Global and overview maps	10892	64.7024
	1.1 Carbohydrate metabolism	3727	22.1397
	1.2 Energy metabolism	1500	8.91054
	1.3 Lipid metabolism	1931	11.4708
	1.4 Nucleotide metabolism	902	5.3582
	1.5 Amino acid metabolism	1987	11.8035
	1.6 Metabolism of other amino acids	670	3.98004
	1.7 Glycan biosynthesis and metabolism	703	4.17607
	1.8 Metabolism of cofactors and vitamins	663	3.93846
	1.9 Metabolism of terpenoids and polyketides	678	4.02756
	1.10 Biosynthesis of other secondary metabolites	575	3.41571
	1.11 Xenobiotics biodegradation and metabolism	539	3.20185
Genetic Information Processing	2.1 Transcription	1044	6.20174
	2.2 Translation	2514	14.9341
	2.3 Folding, sorting and degradation	1966	11.6788
	2.4 Replication and repair	1259	7.47891
Environmental Information Processing	3.1 Membrane transport	172	1.02174
	3.2 Signal transduction	3137	18.6349
	3.3 Signaling molecules and interaction	53	0.314839
Cellular Processes	4.1 Transport and catabolism	1714	10.1818
	4.2 Cell growth and death	2110	12.5342
	4.3 Cellular community - eukaryotes	598	3.55828
	4.5 Cell motility	284	1.68706
Organismal Systems	5.1 Immune system	1216	7.22348
	5.10 Environmental adaptation	722	4.28894
