# Supplementary material for: De novo transcriptome sequencing and analysis of genes related to salt stress response in Glehnia littoralis
Source: PeerJ. 2018 Sep 26;6:e5681. doi: 10.7717/peerj.5681 (PMC6170154; doi:10.7717/peerj.5681)
Supplement: Table S9 [file peerj-06-5681-s009.xlsx]

## Sheet: Sheet1
Table S9 Signal transduction gene information shown in heat map analysis.
Plant hormone signaling	NR tophit name	Description	Calcium signaling	NR tophit name	Description	Phosoholipase signaling	NR tophit name	Description
comp33226_c0_seq2	gi|255567939|ref|XP_002524947.1|	Indole-3-acetic acid-amido synthetase GH3.3, putative	comp32943_c0_seq3	gi|475670868|gb|EMT68221.1|	ADP,ATP carrier protein	comp31711_c0_seq1	gi|460370904|ref|XP_004231288.1|	PREDICTED: phospholipase D p1-like
comp33390_c0_seq4	gi|357163543|ref|XP_003579767.1|	PREDICTED: serine/threonine-protein kinase SAPK7-like isoform 2	comp32943_c0_seq5	gi|475670868|gb|EMT68221.1|	ADP,ATP carrier protein	comp33826_c0_seq2	gi|225442315|ref|XP_002276169.1|	PREDICTED: phospholipase D epsilon-like
comp2402_c0_seq1	gi|449458554|ref|XP_004147012.1|	PREDICTED: LOW QUALITY PROTEIN	comp33992_c0_seq2	gi|67083835|gb|AAY66852.1|	ADP/ATP translocase	comp34645_c0_seq3	gi|470142958|ref|XP_004307156.1|	PREDICTED: phospholipase C 3-like
comp35945_c0_seq23	gi|359482245|ref|XP_003632741.1|	PREDICTED: TGACG-sequence-specific DNA-binding protein TGA-2.1-like	comp34560_c0_seq1	gi|16550928|gb|AAL25647.1|AF197330_1	calcineurin-like protein	comp36063_c0_seq23	gi|255540205|ref|XP_002511167.1|	Phospholipase C 4 precursor, putative
comp33390_c0_seq9	gi|357163543|ref|XP_003579767.1|	PREDICTED: serine/threonine-protein kinase SAPK7-like isoform 2	comp34560_c0_seq12	gi|16550928|gb|AAL25647.1|AF197330_1	calcineurin-like protein
comp35218_c0_seq20	gi|508707465|gb|EOX99361.1|	Indole-3-acetic acid-amido synthetase GH3.5	comp17873_c0_seq1	gi|390595241|gb|EIN04647.1|	calmodulin
comp20235_c0_seq1	gi|508706505|gb|EOX98401.1|	Auxin-responsive GH3 family protein	comp27236_c0_seq2	gi|355329950|dbj|BAL14274.1|	cyclophilin 40
comp26745_c0_seq2	gi|39725602|dbj|BAD04924.1|	ethylene responsive sensor	comp27236_c0_seq3	gi|355329950|dbj|BAL14274.1|	cyclophilin 40
comp24694_c0_seq2	gi|460376780|ref|XP_004234174.1|	PREDICTED: abscisic acid receptor PYL8-like isoform 1	comp244760_c0_seq1	gi|341892033|gb|EGT47968.1|	hypothetical protein CAEBREN_21779
comp24694_c0_seq1	gi|460376780|ref|XP_004234174.1|	PREDICTED: abscisic acid receptor PYL8-like isoform 1	comp30336_c0_seq1	gi|462411818|gb|EMJ16867.1|	hypothetical protein PRUPE_ppa008585mg
comp27004_c0_seq1	gi|147864363|emb|CAN78793.1|	hypothetical protein VITISV_028464	comp34308_c0_seq10	gi|462406937|gb|EMJ12401.1|	hypothetical protein PRUPE_ppa008947mg
comp27004_c0_seq2	gi|147864363|emb|CAN78793.1|	hypothetical protein VITISV_028464	comp34308_c0_seq24	gi|462406937|gb|EMJ12401.1|	hypothetical protein PRUPE_ppa008947mg
comp31313_c0_seq1	gi|470123328|ref|XP_004297679.1|	PREDICTED: two-component response regulator ARR3-like	comp34308_c0_seq25	gi|462406937|gb|EMJ12401.1|	hypothetical protein PRUPE_ppa008947mg
comp33057_c0_seq5	gi|255586158|ref|XP_002533739.1|	Indole-3-acetic acid-amido synthetase GH3.6, putative	comp35460_c0_seq1	gi|462414861|gb|EMJ19598.1|	hypothetical protein PRUPE_ppa011404mg
comp13740_c0_seq1	gi|62867576|emb|CAI84653.1|	hypothetical protein	comp35460_c0_seq16	gi|462414861|gb|EMJ19598.1|	hypothetical protein PRUPE_ppa011404mg
comp34548_c0_seq3	gi|255538886|ref|XP_002510508.1|	Auxin response factor, putative	comp35460_c0_seq33	gi|462414861|gb|EMJ19598.1|	hypothetical protein PRUPE_ppa011404mg
comp64189_c0_seq1	gi|449518495|ref|XP_004166277.1|	PREDICTED: auxin-induced protein X10A-like	comp35460_c0_seq44	gi|462414861|gb|EMJ19598.1|	hypothetical protein PRUPE_ppa011404mg
comp35945_c0_seq17	gi|359482245|ref|XP_003632741.1|	PREDICTED: TGACG-sequence-specific DNA-binding protein TGA-2.1-like	comp32937_c0_seq3	gi|242083428|ref|XP_002442139.1|	hypothetical protein SORBIDRAFT_08g014910
comp33436_c0_seq1	gi|508702187|gb|EOX94083.1|	Kinase superfamily protein isoform 1	comp32943_c0_seq4	gi|407923955|gb|EKG17016.1|	Mitochondrial carrier protein
comp33436_c0_seq2	gi|110665974|gb|ABG81507.1|	serine/threonine protein kinase	comp32892_c0_seq18	gi|167963080|dbj|BAG09387.1|	peroxisomal voltage-dependent anion-selective channel protein
comp19940_c0_seq2	gi|350539842|ref|NP_001234545.1|	auxin response factor 5	comp35064_c0_seq33	gi|224110276|ref|XP_002315469.1|	predicted protein [Populus CBL-interacting protein kinase 1
comp10674_c0_seq1	gi|460390986|ref|XP_004241105.1|	PREDICTED: abscisic acid receptor PYL6-like	comp30817_c0_seq1	gi|225466649|ref|XP_002273174.1|	PREDICTED: calcineurin B-like protein 01
comp33390_c0_seq10	gi|242065356|ref|XP_002453967.1|	hypothetical protein SORBIDRAFT_04g022410	comp34497_c0_seq1	gi|225466649|ref|XP_002273174.1|	PREDICTED: calcineurin B-like protein 01
comp24639_c0_seq2	gi|255550962|ref|XP_002516529.1|	Histidine-containing phosphotransfer protein, putative	comp35412_c1_seq36	gi|225463286|ref|XP_002264440.1|	PREDICTED: calcium-dependent protein kinase 1
comp17935_c0_seq1	gi|255552971|ref|XP_002517528.1|	Auxin-induced protein AUX22, putative	comp29244_c0_seq2	gi|359480551|ref|XP_002279650.2|	PREDICTED: mitochondrial outer membrane protein porin of 36 kDa-like
comp36077_c1_seq79	gi|225458629|ref|XP_002284785.1|	PREDICTED: ripening-related bZIP protein-like isoform 1	comp35199_c0_seq4	gi|508782317|gb|EOY29573.1|	SOS3-interacting protein 3
comp34548_c0_seq4	gi|508723079|gb|EOY14976.1|	Transcriptional factor B3 family protein / auxin-responsive factor AUX/IAA-related	comp35460_c0_seq40	gi|217071328|gb|ACJ84024.1|	unknown
comp34548_c0_seq5	gi|255538886|ref|XP_002510508.1|	Auxin response factor, putative	comp35460_c0_seq41	gi|217071328|gb|ACJ84024.1|	unknown
comp25278_c0_seq3	gi|460410993|ref|XP_004250899.1|	PREDICTED: transcription factor HBP-1b(c1)-like	comp32892_c0_seq9	gi|508711479|gb|EOY03376.1|	Voltage dependent anion channel 1
comp25278_c0_seq1	gi|460410993|ref|XP_004250899.1|	PREDICTED: transcription factor HBP-1b(c1)-like	comp33508_c0_seq2	gi|241061134|ref|XP_002408065.1|	voltage-dependent anion-selective channel, putative
comp35945_c0_seq6	gi|359482245|ref|XP_003632741.1|	PREDICTED: TGACG-sequence-specific DNA-binding protein TGA-2.1-like
comp35218_c0_seq5	gi|255553847|ref|XP_002517964.1|	Indole-3-acetic acid-amido synthetase GH3.5, putative
comp15001_c0_seq1	gi|309256353|gb|ADO61004.1|	sleepy 1
comp33436_c0_seq4	gi|110665974|gb|ABG81507.1|	serine/threonine protein kinase
